# Supplementary material for: Uracil as a Zn-Binding Bioisostere of the Allergic Benzenesulfonamide in the Design of Quinoline–Uracil Hybrids as Anticancer Carbonic Anhydrase Inhibitors
Source: Pharmaceuticals (Basel). 2022 Apr 19;15(5):494. doi: 10.3390/ph15050494 (PMC9146896; doi:10.3390/ph15050494)
Supplement: Supplementary file 1 [file pharmaceuticals-15-00494-s001.zip]

Archive with 1 entries (1 files):
- pharmaceuticals-1672236-supplementary.pdf
